# Supplementary material for: Induced PTF1a expression in pancreatic ductal adenocarcinoma cells activates acinar gene networks, reduces tumorigenic properties, and sensitizes cells to gemcitabine treatment
Source: Mol Oncol. 2018 May 21;12(7):1104–24. doi: 10.1002/1878-0261.12314 (PMC6026875; doi:10.1002/1878-0261.12314)
Supplement: Supplementary file 2 — doc . S2. IPA cancer‐associated molecules. [file MOL2-12-1104-s002.xlsx]

## Sheet: List of Cancer Associated Molec
Tet-PTF1a Cancer Molecules					Tet-MIST1 Cancer Molecules
ID	Genes in dataset	Expr Log Ratio			ID	Genes in dataset	Expr Log Ratio
PRSS1	PRSS1	5.65			AZGP1	AZGP1	5.477
CRHBP	CRHBP	5.485			MORN5	MORN5	3.375
ATOH8	ATOH8	5.483			CRYM	CRYM	3.19
BGN	BGN	5.44			C2orf88	C2orf88	2.875
POMC	POMC	5.099			SLC40A1	SLC40A1	1.649
SLC16A12	SLC16A12	4.824			RAET1G	RAET1G	1.595
FBN3	FBN3	4.487			CYP46A1	CYP46A1	1.552
COL5A3	COL5A3	4.342			SLC43A1	SLC43A1	1.529
ADAMTS2	ADAMTS2	4.307			RAB3D	RAB3D	1.466
HS3ST5	HS3ST5	4.306			GIPC3	GIPC3	1.458
AEBP1	AEBP1	3.786			MAATS1	MAATS1	1.411
DACT1	DACT1	3.738			CD274	CD274	1.392
HAPLN2	HAPLN2	3.711			HID1	HID1	1.382
ANGPT2	ANGPT2	3.598			PCDHA4	PCDHA4	1.352
KIRREL2	KIRREL2	3.57			NTRK1	NTRK1	1.288
C3	C3	3.529			MYB	MYB	1.201
PCSK5	PCSK5	3.352			ANGPTL6	ANGPTL6	1.175
HEYL	HEYL	3.334			BOC	BOC	1.14
CLSTN2	CLSTN2	3.234			ATOH8	ATOH8	1.091
BCAN	BCAN	3.154			ACP2	ACP2	1.077
PODXL	PODXL	3.005			BCHE	BCHE	1.055
CKM	CKM	2.969			FBLN5	FBLN5	1.055
SHANK1	SHANK1	2.899			DNAH7	DNAH7	1.026
KCNV1	KCNV1	2.864			TRPM6	TRPM6	1.023
COLEC11	COLEC11	2.838			ZNF280A	ZNF280A	1.018
MYBPC2	MYBPC2	2.721			ARHGAP44	ARHGAP44	0.992
THBS1	THBS1	2.607			ALDH1L2	ALDH1L2	0.974
TNNC1	TNNC1	2.559			SUSD2	SUSD2	0.956
STAT4	STAT4	2.524			SWT1	SWT1	0.932
NRCAM	NRCAM	2.49			DND1	DND1	0.913
CXCL12	CXCL12	2.483			ANKDD1A	ANKDD1A	0.897
PPP1R16B	PPP1R16B	2.468			TTLL7	TTLL7	0.872
DUSP2	DUSP2	2.349			SORBS1	SORBS1	0.857
NTRK1	NTRK1	2.344			WISP2	WISP2	0.835
ID1	ID1	2.21			CAPN12	CAPN12	0.798
AOC3	AOC3	2.207			MMP28	MMP28	0.797
AGAP2	AGAP2	2.174			ATP6V1B1	ATP6V1B1	0.795
KIAA1161	MYORG	2.138			ATG4C	ATG4C	0.785
DPEP1	DPEP1	2.131			C1orf27	C1orf27	0.784
CCL2	CCL2	2.095			TMEM206	TMEM206	0.764
FOXA1	FOXA1	2.046			ATF3	ATF3	0.753
SLC38A5	SLC38A5	2.027			KATNB1	KATNB1	0.747
TIMP3	TIMP3	1.989			MITF	MITF	0.742
CAMK2B	CAMK2B	1.973			ADAM11	ADAM11	0.681
NPTX2	NPTX2	1.969			CREB3L1	CREB3L1	0.674
LEFTY1	LEFTY1	1.959			KIAA0513	KIAA0513	0.663
COBLL1	COBLL1	1.957			IFITM1	IFITM1	0.657
S100A2	S100A2	1.883			HERC5	HERC5	0.649
NES	NES	1.873			ZSCAN2	ZSCAN2	0.645
PTPRU	PTPRU	1.867			TMEM52	TMEM52	0.627
KRT17	KRT17	1.783			DCLK1	DCLK1	0.622
PADI3	PADI3	1.77			QPRT	QPRT	0.622
CRLF1	CRLF1	1.769			H19	H19	0.594
ENTPD8	ENTPD8	1.758			C1RL	C1RL	0.589
TGFB3	TGFB3	1.756			FOXO4	FOXO4	0.589
SLC8A2	SLC8A2	1.749			LAGE3	LAGE3	0.585
HEY1	HEY1	1.737			CDKN2D	CDKN2D	0.579
ADRA2B	ADRA2B	1.704			KCNK6	KCNK6	0.573
IQCD	IQCD	1.699			RPS6KA2	RPS6KA2	0.569
KRT7	KRT7	1.685			COMMD3	COMMD3	0.566
MGP	MGP	1.685			ANKRD24	ANKRD24	0.564
B3GNT5	B3GNT5	1.661			RNF113A	RNF113A	0.554
FRAS1	FRAS1	1.645			BTG2	BTG2	0.55
KIAA0754	KIAA0754	1.643			PLXNB3	PLXNB3	0.547
ADORA1	ADORA1	1.636			CBY1	CBY1	0.546
RAET1G	RAET1G	1.636			ACADS	ACADS	0.545
GFPT2	GFPT2	1.625			IRF7	IRF7	0.545
WNK4	WNK4	1.619			HOXB13	HOXB13	0.541
IL32	IL32	1.617			MAST3	MAST3	0.536
FLT4	FLT4	1.604			EVI5	EVI5	0.532
SNTB1	SNTB1	1.534			DAB2	DAB2	0.531
ADAMTS14	ADAMTS14	1.533			LIMA1	LIMA1	0.531
SYNE1	SYNE1	1.532			DPM1	DPM1	0.53
NOS2	NOS2	1.529			CREG1	CREG1	0.527
PTCHD3	PTCHD3	1.505			FBXO24	FBXO24	0.526
HRH3	HRH3	1.5			AKR1B1	AKR1B1	0.524
THSD1	THSD1	1.49			PTPRCAP	PTPRCAP	0.52
EPHB1	EPHB1	1.477			GSTM2	GSTM2	0.519
SH3PXD2A	SH3PXD2A	1.474			NAGK	NAGK	0.512
TNFRSF9	TNFRSF9	1.474			STK17B	STK17B	0.512
CGNL1	CGNL1	1.467			GSDMB	GSDMB	0.511
SLC15A2	SLC15A2	1.425			VWDE	VWDE	0.511
PPP1R14C	PPP1R14C	1.405			FANCG	FANCG	0.509
SLC5A5	SLC5A5	1.393			HECTD3	HECTD3	0.506
KANK3	KANK3	1.389			SAT2	SAT2	0.503
FAM174B	FAM174B	1.387			PBXIP1	PBXIP1	0.5
TECTA	TECTA	1.384			MRPL22	MRPL22	0.498
SATB1	SATB1	1.373			STS	STS	0.497
COL3A1	COL3A1	1.364			IFI30	IFI30	0.495
ITPKB	ITPKB	1.358			EGR1	EGR1	0.49
AASS	AASS	1.353			GAMT	GAMT	0.487
NRXN2	NRXN2	1.348			PC	PC	0.486
SYT7	SYT7	1.348			UPK3B	UPK3B	0.478
IGF2	IGF2	1.336			GPX3	GPX3	0.476
NOTCH1	NOTCH1	1.336			PHF1	PHF1	0.463
THEMIS2	THEMIS2	1.336			ALG5	ALG5	0.461
SOX8	SOX8	1.335			TRADD	TRADD	0.455
PCDHGA10	PCDHGA10	1.306			ALPPL2	ALPPL2	0.453
SLITRK1	SLITRK1	1.285			IGBP1	IGBP1	0.452
RUNX3	RUNX3	1.279			IFITM2	IFITM2	0.448
CDH10	CDH10	1.273			ALDH18A1	ALDH18A1	0.443
WNT9A	WNT9A	1.273			CASP4	CASP4	0.44
SH2B3	SH2B3	1.272			CBWD1	CBWD1	0.44
SIRT4	SIRT4	1.262			OSGIN1	OSGIN1	0.431
SEMA6B	SEMA6B	1.257			TTLL12	TTLL12	0.431
STAB1	STAB1	1.255			CERCAM	CERCAM	0.423
ABHD8	ABHD8	1.253			IFIT1	IFIT1	0.418
BCHE	BCHE	1.249			PLD3	PLD3	0.413
THBS3	THBS3	1.246			HPSE	HPSE	0.413
FBLN2	FBLN2	1.237			ZNF133	ZNF133	0.411
NGFR	NGFR	1.234			TUT1	TUT1	0.409
OSBPL6	OSBPL6	1.218			TMTC4	TMTC4	0.408
DLL1	DLL1	1.216			DSCC1	DSCC1	0.408
SCN9A	SCN9A	1.214			SIX4	SIX4	0.402
SLC8A1	SLC8A1	1.212			TMEM106C	TMEM106C	0.402
RADIL	RADIL	1.198			MORC4	MORC4	0.397
GRHL3	GRHL3	1.196			GGT5	GGT5	0.394
ERBB3	ERBB3	1.195			SLC39A13	SLC39A13	0.393
SFRP5	SFRP5	1.189			CTSC	CTSC	0.387
TMEM158	TMEM158	1.188			FDPS	FDPS	0.382
EGR1	EGR1	1.172			CXorf40B	CXorf40A/CXorf40B	0.374
PTCHD1	PTCHD1	1.171			ACAA1	ACAA1	0.373
EPHB3	EPHB3	1.168			VSTM2L	VSTM2L	0.372
ADAM11	ADAM11	1.167			TGFB3	TGFB3	0.372
RHOV	RHOV	1.159			SERAC1	SERAC1	0.371
FMN1	FMN1	1.146			DALRD3	DALRD3	0.369
NPTX1	NPTX1	1.135			CDK5RAP3	CDK5RAP3	0.369
PRDM1	PRDM1	1.133			TARSL2	TARSL2	0.369
PCDHB12	PCDHB12	1.124			TMEM117	TMEM117	0.36
NELL2	NELL2	1.123			EIF5B	EIF5B	0.357
DCDC2	DCDC2	1.112			UNC45A	UNC45A	0.353
LGR5	LGR5	1.101			TRIM7	TRIM7	0.351
DEPTOR	DEPTOR	1.098			SEC23B	SEC23B	0.35
PLAU	PLAU	1.09			ICA1	ICA1	0.35
DLL4	DLL4	1.086			EIF2AK3	EIF2AK3	0.35
SGSM1	SGSM1	1.079			CDKN2C	CDKN2C	0.349
LRIG1	LRIG1	1.063			CHRNA5	CHRNA5	0.348
ZFP92	ZFP92	1.061			PPAPDC1B	PLPP5	0.347
MN1	MN1	1.058			TYRO3	TYRO3	0.346
IFFO2	IFFO2	1.057			CCDC66	CCDC66	0.346
RAB11FIP1	RAB11FIP1	1.049			SH3GL1	SH3GL1	0.345
LFNG	LFNG	1.046			GGCX	GGCX	0.343
MCF2L2	MCF2L2	1.045			MRPL50	MRPL50	0.328
HSPA2	HSPA2	1.042			PHF7	PHF7	0.326
SOX13	SOX13	1.04			FKBP14	FKBP14	0.325
ZNF615	ZNF615	1.037			PXMP4	PXMP4	0.32
MACF1	MACF1	1.027			MGAT1	MGAT1	0.317
CXCR4	CXCR4	1.026			EPHX1	EPHX1	0.316
CAMK2N2	CAMK2N2	1.025			IMPDH1	IMPDH1	0.316
HLA-A	HLA-A	1.024			ANAPC5	ANAPC5	0.313
ABCA1	ABCA1	1.02			PMP22	PMP22	0.312
SCG2	SCG2	1.019			IMPDH2	IMPDH2	0.311
SMOC1	SMOC1	1.018			STXBP2	STXBP2	0.306
SLC4A11	SLC4A11	1.017			DOLK	DOLK	0.303
CTSS	CTSS	1.015			ANKRD49	ANKRD49	0.291
ABCC8	ABCC8	1.011			SLC9A3R1	SLC9A3R1	0.284
MYEOV	MYEOV	1.009			CNKSR3	CNKSR3	0.283
PTPRG	PTPRG	1.006			TRPV2	TRPV2	0.283
INPP4B	INPP4B	1.003			PLA2G15	PLA2G15	0.282
NR5A2	NR5A2	0.994			SRP54	SRP54	0.282
LRP2	LRP2	0.976			HMGCS1	HMGCS1	0.282
ETV4	ETV4	0.976			ZNF215	ZNF215	0.279
SYTL4	SYTL4	0.976			CRAT	CRAT	0.277
CRTAC1	CRTAC1	0.97			PHTF1	PHTF1	0.277
ANKRD18B	ANKRD18B	0.965			CSTF1	CSTF1	0.273
XBP1	XBP1	0.962			GSTM4	GSTM4	0.273
KAZN	KAZN	0.948			BCL2L2	BCL2L2	0.268
FLRT2	FLRT2	0.947			MTRF1	MTRF1	0.264
EPHA5	EPHA5	0.944			ENOPH1	ENOPH1	0.264
MMP15	MMP15	0.942			SEC63	SEC63	0.264
SEMA5B	SEMA5B	0.939			GTF2E1	GTF2E1	0.264
FHAD1	FHAD1	0.928			FAM104A	FAM104A	0.262
LGALS8	LGALS8	0.926			ZNF598	ZNF598	0.261
PADI1	PADI1	0.918			DDX27	DDX27	0.245
PCDHGB7	PCDHGB7	0.917			STK39	STK39	-0.244
RBM11	RBM11	0.912			ZNF274	ZNF274	-0.253
CDCP1	CDCP1	0.909			KDELR3	KDELR3	-0.256
ABLIM2	ABLIM2	0.906			FTSJ3	FTSJ3	-0.259
HCK	HCK	0.905			TRPC1	TRPC1	-0.26
HIC1	HIC1	0.902			WASF1	WASF1	-0.264
CFH	CFH	0.9			RAB3IL1	RAB3IL1	-0.267
TENM2	TENM2	0.895			SLC16A13	SLC16A13	-0.271
GATA6	GATA6	0.89			ETV4	ETV4	-0.276
DNER	DNER	0.885			CD68	CD68	-0.277
MYO5C	MYO5C	0.882			NF2	NF2	-0.282
AGPAT2	AGPAT2	0.881			FAM120C	FAM120C	-0.284
SEC14L5	SEC14L5	0.881			KLHL13	KLHL13	-0.285
KIF26B	KIF26B	0.877			FGGY	FGGY	-0.286
ITGA1	ITGA1	0.869			CDKN2AIP	CDKN2AIP	-0.288
GBP2	GBP2	0.867			EFEMP2	EFEMP2	-0.295
SYTL2	SYTL2	0.863			IL4R	IL4R	-0.296
PXDN	PXDN	0.862			ALDH1A3	ALDH1A3	-0.298
FSTL5	FSTL5	0.858			DIRAS1	DIRAS1	-0.299
DRP2	DRP2	0.858			CASC10	CASC10	-0.301
GLI2	GLI2	0.854			FIBCD1	FIBCD1	-0.307
CALM1	CALM1 (includes others)	0.85			SLC9A7	SLC9A7	-0.32
PRICKLE1	PRICKLE1	0.843			CLDN1	CLDN1	-0.326
IL1RAP	IL1RAP	0.84			PAQR8	PAQR8	-0.328
TSPAN12	TSPAN12	0.833			PDE10A	PDE10A	-0.334
CADM2	CADM2	0.831			BEND6	BEND6	-0.335
BCAT1	BCAT1	0.831			TCTN2	TCTN2	-0.337
DACT3	DACT3	0.826			MERTK	MERTK	-0.338
CDH1	CDH1	0.826			KIRREL2	KIRREL2	-0.339
TGFB2	TGFB2	0.823			ADPRHL1	ADPRHL1	-0.343
COL27A1	COL27A1	0.814			ZYX	ZYX	-0.346
ALPP	ALPP	0.813			CABP7	CABP7	-0.346
NNMT	NNMT	0.812			GLDC	GLDC	-0.348
FGD6	FGD6	0.811			ITGB8	ITGB8	-0.35
ARHGEF28	ARHGEF28	0.81			WDR66	WDR66	-0.355
C2orf88	C2orf88	0.806			GRHL3	GRHL3	-0.358
GGT5	GGT5	0.805			ADAMTS14	ADAMTS14	-0.369
GALNT6	GALNT6	0.803			TRIM9	TRIM9	-0.371
FYN	FYN	0.802			KIF17	KIF17	-0.371
IL22RA1	IL22RA1	0.801			NHSL1	NHSL1	-0.373
CMYA5	CMYA5	0.8			RIMS4	RIMS4	-0.373
TACC2	TACC2	0.798			GFPT2	GFPT2	-0.378
DUSP5	DUSP5	0.795			IGFBPL1	IGFBPL1	-0.379
MCC	MCC	0.794			TUB	TUB	-0.379
ASGR1	ASGR1	0.791			SPEG	SPEG	-0.381
IQGAP2	IQGAP2	0.79			ANKRD35	ANKRD35	-0.381
SOX2	SOX2	0.79			STC1	STC1	-0.385
S1PR2	S1PR2	0.788			ALDH5A1	ALDH5A1	-0.396
ADAM19	ADAM19	0.786			TM6SF2	TM6SF2	-0.397
TCHH	TCHH	0.784			SEL1L3	SEL1L3	-0.398
SEMA3D	SEMA3D	0.779			HBEGF	HBEGF	-0.399
MSX1	MSX1	0.779			ITPKB	ITPKB	-0.402
MATN2	MATN2	0.778			EPAS1	EPAS1	-0.402
DNAJC6	DNAJC6	0.777			WASF3	WASF3	-0.403
MYO10	MYO10	0.773			SYT17	SYT17	-0.406
PSTPIP2	PSTPIP2	0.771			IL27RA	IL27RA	-0.407
MTUS1	MTUS1	0.767			PEG10	PEG10	-0.407
ARRB1	ARRB1	0.765			LAMC3	LAMC3	-0.408
ST3GAL5	ST3GAL5	0.759			MGLL	MGLL	-0.409
ATP7B	ATP7B	0.757			APBB1	APBB1	-0.415
ZFHX3	ZFHX3	0.756			GYG2	GYG2	-0.416
CRABP2	CRABP2	0.747			PALD1	PALD1	-0.42
ATP6V0A4	ATP6V0A4	0.746			SLC4A3	SLC4A3	-0.421
SERPINF1	SERPINF1	0.74			CDCP1	CDCP1	-0.423
BAHCC1	BAHCC1	0.737			KIF7	KIF7	-0.424
MAPK10	MAPK10	0.732			ADRA1B	ADRA1B	-0.426
MUC16	MUC16	0.731			PTPRU	PTPRU	-0.428
GJB2	GJB2	0.73			UBASH3B	UBASH3B	-0.43
SLC9A1	SLC9A1	0.725			ZFPM2	ZFPM2	-0.432
CCND1	CCND1	0.724			MAP7D2	MAP7D2	-0.433
DOCK4	DOCK4	0.723			B4GALNT1	B4GALNT1	-0.434
PCDHGA6	PCDHGA6	0.72			FGFR4	FGFR4	-0.435
ADAMTS7	ADAMTS7	0.716			EPHB1	EPHB1	-0.436
MGLL	MGLL	0.706			COL22A1	COL22A1	-0.439
TTLL7	TTLL7	0.705			ABCA1	ABCA1	-0.442
KSR1	KSR1	0.705			LAMC2	LAMC2	-0.446
SIPA1L2	SIPA1L2	0.704			CORO6	CORO6	-0.446
COL5A2	COL5A2	0.704			NEBL	NEBL	-0.447
FBXO32	FBXO32	0.703			RGS2	RGS2	-0.447
CXXC5	CXXC5	0.697			WSCD1	WSCD1	-0.451
MYH14	MYH14	0.697			DOCK3	DOCK3	-0.452
PPP2R5B	PPP2R5B	0.696			ERG	ERG	-0.462
NR4A3	NR4A3	0.694			SMO	SMO	-0.466
MAP6	MAP6	0.689			DCBLD1	DCBLD1	-0.466
FOXO4	FOXO4	0.687			FCGBP	FCGBP	-0.467
NUAK2	NUAK2	0.685			NRG1	NRG1	-0.473
CSPG4	CSPG4	0.684			RPH3AL	RPH3AL	-0.487
DAPK1	DAPK1	0.682			SBK1	SBK1	-0.489
CDK5R2	CDK5R2	0.682			SEC16B	SEC16B	-0.497
SEMA7A	SEMA7A	0.678			SIPA1L2	SIPA1L2	-0.498
DSCAML1	DSCAML1	0.674			PLEKHH2	PLEKHH2	-0.506
PRKACB	PRKACB	0.673			SCNN1G	SCNN1G	-0.507
GIT2	GIT2	0.673			RHBDL3	RHBDL3	-0.52
ITPR2	ITPR2	0.673			TDRD5	TDRD5	-0.524
UBTD1	UBTD1	0.672			SCUBE3	SCUBE3	-0.525
SIPA1L3	SIPA1L3	0.671			SGSM1	SGSM1	-0.529
HSD17B6	HSD17B6	0.671			HEY1	HEY1	-0.537
TRIM36	TRIM36	0.671			KCND1	KCND1	-0.539
MOXD1	MOXD1	0.669			CAMKV	CAMKV	-0.542
HS6ST2	HS6ST2	0.665			CORO2B	CORO2B	-0.546
TTC39A	TTC39A	0.665			XDH	XDH	-0.548
TFPI	TFPI	0.664			MAP1B	MAP1B	-0.553
GPR161	GPR161	0.662			P2RY2	P2RY2	-0.56
BAIAP3	BAIAP3	0.659			COL27A1	COL27A1	-0.563
RND3	RND3	0.654			IGDCC4	IGDCC4	-0.566
MAMDC2	MAMDC2	0.643			GRAMD2	GRAMD2A	-0.569
LYN	LYN	0.638			GREB1	GREB1	-0.583
BCL2	BCL2	0.636			IRF6	IRF6	-0.592
IL15RA	IL15RA	0.635			LRRC15	LRRC15	-0.593
TNS1	TNS1	0.634			KIAA1549L	KIAA1549L	-0.596
GRB7	GRB7	0.632			ZFHX2	ZFHX2	-0.606
SBK1	SBK1	0.632			EOMES	EOMES	-0.631
HRH1	HRH1	0.629			FBN3	FBN3	-0.64
SH3GL1	SH3GL1	0.628			FBXO32	FBXO32	-0.648
ERBB4	ERBB4	0.628			WISP1	WISP1	-0.677
QPRT	QPRT	0.627			F3	F3	-0.68
THPO	THPO	0.623			PPP1R9A	PPP1R9A	-0.682
DAB2	DAB2	0.62			SHH	SHH	-0.685
CXorf40A	CXorf40A/CXorf40B	0.618			MGAT3	MGAT3	-0.688
MAST4	MAST4	0.616			ANGPT2	ANGPT2	-0.688
ODC1	ODC1	0.615			LAMA1	LAMA1	-0.7
PEG10	PEG10	0.613			GJA1	GJA1	-0.71
TBC1D4	TBC1D4	0.608			TMEM151B	TMEM151B	-0.715
CACNA2D1	CACNA2D1	0.606			LCA5L	LCA5L	-0.723
CAMSAP3	CAMSAP3	0.601			SYT2	SYT2	-0.738
ANGPTL6	ANGPTL6	0.598			KCNJ4	KCNJ4	-0.742
RRAS2	RRAS2	0.598			OLFML2B	OLFML2B	-0.749
MAML3	MAML3	0.597			ADAM23	ADAM23	-0.749
AXIN2	AXIN2	0.597			KSR2	KSR2	-0.767
ZNF775	ZNF775	0.593			CPNE4	CPNE4	-0.808
CTC1	CTC1	0.589			TNS4	TNS4	-0.832
ZEB2	ZEB2	0.588			WNT2B	WNT2B	-0.834
CTNNA2	CTNNA2	0.588			NOS2	NOS2	-0.852
GMDS	GMDS	0.584			ZYG11A	ZYG11A	-0.86
ARHGAP28	ARHGAP28	0.583			IGF2	IGF2	-0.87
EIF5	EIF5	0.582			ANO1	ANO1	-0.89
CALB2	CALB2	0.581			DPYSL5	DPYSL5	-0.999
VCAN	VCAN	0.58			PTCHD1	PTCHD1	-1.164
ECE1	ECE1	0.579
TLE4	TLE4	0.578
RINL	RINL	0.577
FREM2	FREM2	0.573
DOCK6	DOCK6	0.562
ABCB9	ABCB9	0.562
FCGBP	FCGBP	0.556
PCDHGB2	PCDHGB2	0.554
C2	C2	0.552
LRRC4B	LRRC4B	0.551
PARK2	PRKN	0.549
KIAA1324L	KIAA1324L	0.547
CDK6	CDK6	0.547
CDC14A	CDC14A	0.544
S100A4	S100A4	0.542
RIMS1	RIMS1	0.541
GDF15	GDF15	0.536
STS	STS	0.534
CPE	CPE	0.534
LRP6	LRP6	0.534
LYPLA1	LYPLA1	0.532
NCOR2	NCOR2	0.53
GAB2	GAB2	0.529
PADI2	PADI2	0.528
ALPPL2	ALPPL2	0.527
ABL2	ABL2	0.526
TRIM16	TRIM16	0.526
ST14	ST14	0.524
ARHGEF10L	ARHGEF10L	0.524
ADAMTS10	ADAMTS10	0.524
SAMD4A	SAMD4A	0.522
ST5	ST5	0.522
PTCH2	PTCH2	0.519
TP53INP1	TP53INP1	0.517
ATP8B1	ATP8B1	0.513
COL12A1	COL12A1	0.513
MGAT3	MGAT3	0.512
ST8SIA4	ST8SIA4	0.509
CUBN	CUBN	0.502
VCL	VCL	0.501
RPH3AL	RPH3AL	0.501
TEF	TEF	0.498
DLL3	DLL3	0.498
GIPC3	GIPC3	0.497
RBM44	RBM44	0.496
F11R	F11R	0.496
SLC20A2	SLC20A2	0.495
TMEM63A	TMEM63A	0.494
ABCB1	ABCB1	0.492
EPDR1	EPDR1	0.49
GPX3	GPX3	0.489
CYTH3	CYTH3	0.485
MED12L	MED12L	0.482
MFSD2A	MFSD2A	0.482
MEF2D	MEF2D	0.481
OTOF	OTOF	0.48
CASP9	CASP9	0.479
TXNDC11	TXNDC11	0.475
FRMD6	FRMD6	0.474
PPM1F	PPM1F	0.472
L3MBTL3	L3MBTL3	0.472
ETV1	ETV1	0.472
NTSR1	NTSR1	0.471
HLA-F	HLA-F	0.469
MRPL34	MRPL34	0.468
PAQR8	PAQR8	0.467
PAWR	PAWR	0.466
RIPK4	RIPK4	0.465
ELOVL7	ELOVL7	0.46
SEMA3E	SEMA3E	0.458
RHBDF1	RHBDF1	0.455
EFHC1	EFHC1	0.455
DOCK3	DOCK3	0.45
PRKX	PRKX	0.449
RASEF	RASEF	0.449
MGST2	MGST2	0.448
BEX2	BEX2	0.445
HYOU1	HYOU1	0.443
ARHGAP31	ARHGAP31	0.443
BCL2L1	BCL2L1	0.44
IRF1	IRF1	0.437
CTSK	CTSK	0.435
PHLDB2	PHLDB2	0.433
LSR	LSR	0.431
KDF1	KDF1	0.428
ZDBF2	ZDBF2	0.424
POC1B	POC1B	0.422
EXTL3	EXTL3	0.421
HMGN5	HMGN5	0.419
KLF3	KLF3	0.419
THSD7A	THSD7A	0.418
NFASC	NFASC	0.418
FAM129A	FAM129A	0.416
MTCP1	MTCP1	0.415
PITPNC1	PITPNC1	0.415
NSMCE4A	NSMCE4A	0.412
SIX4	SIX4	0.412
HAS2	HAS2	0.408
SMAD9	SMAD9	0.408
SIK1	LOC102724428/SIK1	0.408
RASA3	RASA3	0.407
KIF21B	KIF21B	0.407
TMEM55A	PIP4P2	0.406
STK40	STK40	0.405
BTG2	BTG2	0.404
IGSF10	IGSF10	0.404
MAP3K1	MAP3K1	0.403
C9orf3	C9orf3	0.403
MERTK	MERTK	0.402
PPP2R1B	PPP2R1B	0.401
PARD6A	PARD6A	0.399
NR4A2	NR4A2	0.398
ZSWIM3	ZSWIM3	0.398
SDK1	SDK1	0.397
EZH2	EZH2	0.395
FGFR3	FGFR3	0.393
PELI1	PELI1	0.39
H19	H19	0.39
ZNF778	ZNF778	0.39
FAM105A	FAM105A	0.388
TRAK1	TRAK1	0.387
JAK2	JAK2	0.386
AGPAT5	AGPAT5	0.386
SUPT5H	SUPT5H	0.384
SLC5A3	SLC5A3	0.382
KLF10	KLF10	0.382
FOXO1	FOXO1	0.382
BCL2L11	BCL2L11	0.381
ZMAT3	ZMAT3	0.38
DOCK10	DOCK10	0.378
DLGAP3	DLGAP3	0.377
STK32B	STK32B	0.377
PTGIS	PTGIS	0.371
EIF2AK3	EIF2AK3	0.37
JMJD4	JMJD4	0.369
E2F2	E2F2	0.368
SOX5	SOX5	0.368
SEC23B	SEC23B	0.368
KCNQ5	KCNQ5	0.368
PGAP1	PGAP1	0.365
MYT1	MYT1	0.365
DUSP16	DUSP16	0.364
ETS1	ETS1	0.363
CUEDC1	CUEDC1	0.363
HECW2	HECW2	0.36
FBRSL1	FBRSL1	0.358
IER2	IER2	0.357
MRPL15	MRPL15	0.356
MYPN	MYPN	0.356
ZNF711	ZNF711	0.355
LEPR	LEPR	0.354
KIF13B	KIF13B	0.354
EFNB2	EFNB2	0.354
RHOJ	RHOJ	0.353
MSI1	MSI1	0.353
ALCAM	ALCAM	0.353
PHF8	PHF8	0.35
MORC4	MORC4	0.35
ADAM23	ADAM23	0.349
CCDC149	CCDC149	0.343
HECTD3	HECTD3	0.342
ARHGEF1	ARHGEF1	0.342
LRRFIP1	LRRFIP1	0.342
RUSC2	RUSC2	0.34
ZNF653	ZNF653	0.338
RUFY2	RUFY2	0.337
CTNND1	CTNND1	0.336
FAM126B	FAM126B	0.335
SLAIN1	SLAIN1	0.333
JMJD1C	JMJD1C	0.332
CDC42EP3	CDC42EP3	0.331
ZC3H10	ZC3H10	0.331
MANF	MANF	0.33
JAK3	JAK3	0.329
RAB15	RAB15	0.328
PROSC	PLPBP	0.328
WDR47	WDR47	0.328
ADAMTS1	ADAMTS1	0.327
PPL	PPL	0.324
RAG1	RAG1	0.324
GOLPH3L	GOLPH3L	0.324
EPHB2	EPHB2	0.323
HID1	HID1	0.323
NCKAP5L	NCKAP5L	0.318
ANKRD1	ANKRD1	0.317
RELL1	RELL1	0.315
TRPV2	TRPV2	0.313
SCFD2	SCFD2	0.312
ERCC1	ERCC1	0.312
IL18BP	IL18BP	0.311
YAF2	YAF2	0.309
MAN2C1	MAN2C1	0.309
NPR2	NPR2	0.309
ZBTB49	ZBTB49	0.307
CABP7	CABP7	0.307
DISP1	DISP1	0.304
RAB11FIP3	RAB11FIP3	0.303
FZD3	FZD3	0.303
KIAA0825	KIAA0825	0.302
ZNRF2	ZNRF2	0.302
NTS	NTS	0.301
ELL2	ELL2	0.3
PRR5	PRR5	0.3
SOX9	SOX9	0.299
DSP	DSP	0.299
HDAC2	HDAC2	0.298
MAP3K5	MAP3K5	0.298
TMEM206	TMEM206	0.298
TRAF4	TRAF4	0.297
PIK3CA	PIK3CA	0.297
DDHD1	DDHD1	0.297
UGCG	UGCG	0.297
PRKCD	PRKCD	0.296
DPF1	DPF1	0.295
CEBPA	CEBPA	0.293
CIB2	CIB2	0.293
GULP1	GULP1	0.292
FAM219A	FAM219A	0.292
TESK1	TESK1	0.291
FNDC3B	FNDC3B	0.291
FBXO10	FBXO10	0.291
NTN4	NTN4	0.29
COL6A3	COL6A3	0.289
SASH1	SASH1	0.289
TUBG2	TUBG2	0.289
MYLIP	MYLIP	0.288
ZNF337	ZNF337	0.288
KIAA1467	FAM234B	0.287
RELB	RELB	0.286
TMTC2	TMTC2	0.286
CCDC8	CCDC8	0.285
SH3BP2	SH3BP2	0.285
EHD1	EHD1	0.285
LTB4R	LTB4R	0.284
MTHFD2L	MTHFD2L	0.284
ROBO1	ROBO1	0.283
TTC1	TTC1	0.283
EPHA7	EPHA7	0.283
LAMB1	LAMB1	0.282
EPAS1	EPAS1	0.281
DOK3	DOK3	0.281
SLC29A1	SLC29A1	0.281
VPS18	VPS18	0.281
RIPK2	RIPK2	0.28
COMT	COMT	0.279
DCHS1	DCHS1	0.279
SSFA2	SSFA2	0.279
PRDM2	PRDM2	0.279
CDC25A	CDC25A	0.278
CLDN4	CLDN4	0.277
PCDH1	PCDH1	0.277
SLC44A1	SLC44A1	0.276
ZRSR2	ZRSR2	0.275
TGFA	TGFA	0.274
FAM69A	FAM69A	0.273
BHLHE40	BHLHE40	0.273
POLR1B	POLR1B	0.27
PRPF38A	PRPF38A	0.269
EIF4EBP1	EIF4EBP1	0.269
FSD1	FSD1	0.268
LIMD1	LIMD1	0.267
KDM6B	KDM6B	0.266
MVB12A	MVB12A	0.265
JUNB	JUNB	0.265
KBTBD3	KBTBD3	0.265
POM121	POM121/POM121C	0.264
DHX38	DHX38	0.263
CADM4	CADM4	0.263
C9orf72	C9orf72	0.263
RAB11FIP4	RAB11FIP4	0.263
ATXN7L2	ATXN7L2	0.263
CDKN1A	CDKN1A	0.262
PARP1	PARP1	0.26
KDM1B	KDM1B	0.26
MARK2	MARK2	0.258
LMBRD2	LMBRD2	0.257
MAGT1	MAGT1	0.257
MAP2K4	MAP2K4	0.256
BMP7	BMP7	0.256
SECTM1	SECTM1	0.255
TM7SF3	TM7SF3	0.255
TRAPPC9	TRAPPC9	0.254
TMEM192	TMEM192	0.253
TSPAN9	TSPAN9	0.251
DENND6A	DENND6A	0.25
IDH3A	IDH3A	0.25
FAM171A1	FAM171A1	0.25
NPEPPS	NPEPPS	0.25
KLHL25	KLHL25	0.249
SLC27A4	SLC27A4	0.248
ZNF90	ZNF90	0.248
HSPA5	HSPA5	0.247
SLC27A1	SLC27A1	0.244
NRIP1	NRIP1	0.244
ARSB	ARSB	0.244
DAG1	DAG1	0.244
TSPAN31	TSPAN31	0.243
GCDH	GCDH	0.243
B4GALT3	B4GALT3	0.242
PPTC7	PPTC7	0.242
MECOM	MECOM	0.242
RNF25	RNF25	0.242
ABT1	ABT1	0.242
R3HDM1	R3HDM1	0.241
ZFP1	ZFP1	0.238
IGSF3	IGSF3	0.238
SIRT6	SIRT6	0.237
NOMO3	NOMO1 (includes others)	0.236
TAF1A	TAF1A	0.236
DDI2	DDI2	0.236
KIAA1549L	KIAA1549L	0.236
HOXA1	HOXA1	0.236
ATP2B1	ATP2B1	0.235
TASP1	TASP1	0.234
CSNK1G1	CSNK1G1	0.234
PEX1	PEX1	0.233
RBM17	RBM17	0.233
CCDC15	CCDC15	0.233
ETV5	ETV5	0.233
MSH2	MSH2	0.232
TJP2	TJP2	0.231
PPP1R26	PPP1R26	0.23
RIN2	RIN2	0.23
MAX	MAX	0.229
TMTC3	TMTC3	0.229
SIK2	SIK2	0.229
LUZP1	LUZP1	0.229
MAP1S	MAP1S	0.229
ABCA3	ABCA3	0.228
C2CD2L	C2CD2L	0.228
SUPT7L	SUPT7L	0.228
EPHB4	EPHB4	0.227
NINJ1	NINJ1	0.227
CROCC	CROCC	0.227
USP20	USP20	0.226
DDX20	DDX20	0.226
C3orf33	C3orf33	0.226
TET1	TET1	0.224
MARK4	MARK4	0.224
ZNF557	ZNF557	0.224
ARHGDIA	ARHGDIA	0.224
LENG8	LENG8	0.224
EXOG	EXOG	0.223
LIMK2	LIMK2	0.223
DDX19B	DDX19B	0.223
RAP1GDS1	RAP1GDS1	0.222
CYLD	CYLD	0.222
FN1	FN1	0.222
C1orf52	C1orf52	0.221
ING1	ING1	0.221
E2F5	E2F5	0.221
CHRNB1	CHRNB1	0.22
EYA1	EYA1	0.22
BRPF1	BRPF1	0.22
ARID3B	ARID3B	0.219
TGIF2	TGIF2	0.219
CCDC186	CCDC186	0.219
FKRP	FKRP	0.219
CCNB1IP1	CCNB1IP1	0.218
ARF4	ARF4	0.218
FKBP1A	FKBP1A	0.216
EXOC6	EXOC6	0.214
MDC1	MDC1	0.214
CCDC40	CCDC40	0.214
CHD7	CHD7	0.214
ARMC7	ARMC7	0.214
ZNF799	ZNF799	0.213
ARHGEF26	ARHGEF26	0.213
ZNF274	ZNF274	0.213
SPEN	SPEN	0.212
FANCI	FANCI	0.212
SCAI	SCAI	0.212
SMC5	SMC5	0.211
POP1	POP1	0.211
NBEAL2	NBEAL2	0.21
JARID2	JARID2	0.21
PLEKHF2	PLEKHF2	0.21
NR3C1	NR3C1	0.21
ZNF341	ZNF341	0.21
ATG2B	ATG2B	0.21
UBE2D4	UBE2D4	0.209
FBXW7	FBXW7	0.209
RECK	RECK	0.209
DCLRE1A	DCLRE1A	0.208
BAZ2A	BAZ2A	0.208
SPOP	SPOP	0.208
ZNF592	ZNF592	0.208
EGFR	EGFR	0.207
FAM208B	FAM208B	0.207
NFKB1	NFKB1	0.207
ZNF790	ZNF790	0.207
CMAS	CMAS	0.206
HMG20A	HMG20A	0.206
RIOK1	RIOK1	0.206
BIN1	BIN1	0.206
FOXN2	FOXN2	0.206
HDHD3	HDHD3	0.206
OTUD4	OTUD4	0.206
FIBCD1	FIBCD1	0.205
FBXO33	FBXO33	0.205
PAK1IP1	PAK1IP1	0.205
RAPGEF2	RAPGEF2	0.205
POR	POR	0.205
VWA5A	VWA5A	0.205
B4GALT7	B4GALT7	0.205
EYA3	EYA3	0.204
CSRNP2	CSRNP2	0.204
HCCS	HCCS	0.204
PPP1R13L	PPP1R13L	0.204
CDC123	CDC123	0.204
B3GNT2	B3GNT2	0.204
MSRB3	MSRB3	0.204
ZRANB3	ZRANB3	0.203
PPM1L	PPM1L	0.202
FASTKD1	FASTKD1	0.202
TFIP11	TFIP11	0.201
C14orf159	DGLUCY	0.201
SUMO3	SUMO3	0.201
MAST3	MAST3	0.2
ADCY6	ADCY6	0.2
KIAA2018	USF3	0.199
ZFHX2	ZFHX2	0.199
CLGN	CLGN	0.199
MYO7A	MYO7A	0.199
HIVEP2	HIVEP2	0.198
MAPRE3	MAPRE3	0.198
ENTPD7	ENTPD7	0.198
SLFN11	SLFN11	0.198
KIAA0226	RUBCN	0.198
ZNF461	ZNF461	0.197
SLC25A32	SLC25A32	0.197
GPR39	GPR39	0.196
PDIA4	PDIA4	0.195
FADD	FADD	0.195
NOL11	NOL11	0.195
OSBPL11	OSBPL11	0.195
YES1	YES1	0.195
NOL6	NOL6	0.195
PRDM5	PRDM5	0.194
ZFP36L2	ZFP36L2	0.194
STAU2	STAU2	0.194
BMPR1B	BMPR1B	0.193
BCL9	BCL9	0.193
AGTPBP1	AGTPBP1	0.192
ZC3H12C	ZC3H12C	0.192
TEAD3	TEAD3	0.19
SAFB2	SAFB2	0.19
WRN	WRN	0.19
RLF	RLF	0.19
PLAG1	PLAG1	0.19
ELL	ELL	0.189
SIX1	SIX1	0.188
TGFBRAP1	TGFBRAP1	0.188
C10orf35	FAM241B	0.187
CHD8	CHD8	0.187
SNRNP48	SNRNP48	0.186
TAB3	TAB3	0.186
AGO2	AGO2	0.186
PRKRA	PRKRA	0.186
WNK2	WNK2	0.185
MUTYH	MUTYH	0.185
ZNF215	ZNF215	0.185
APBB1	APBB1	0.184
LCORL	LCORL	0.183
KHDC1	KHDC1	0.183
PSD3	PSD3	0.183
SKP2	SKP2	0.183
APC	APC	0.183
NFAT5	NFAT5	0.183
ZNF133	ZNF133	0.182
BAK1	BAK1	0.181
DOT1L	DOT1L	0.181
MIER2	MIER2	0.181
KAT8	KAT8	0.181
ZNF394	ZNF394	0.18
POMGNT2	POMGNT2	0.18
SSH2	SSH2	0.18
BMP1	BMP1	0.18
SFSWAP	SFSWAP	0.18
MPP6	MPP6	0.18
IFT43	IFT43	0.179
SCAF4	SCAF4	0.179
ABCC5	ABCC5	0.179
USP31	USP31	0.179
GINM1	GINM1	0.178
HMOX1	HMOX1	0.178
IGDCC4	IGDCC4	0.178
MIS12	MIS12	0.178
CTR9	CTR9	0.177
HSP90B1	HSP90B1	0.177
C3orf52	C3orf52	0.177
LSG1	LSG1	0.176
SMAP2	SMAP2	0.176
NEO1	NEO1	0.176
ATP6V0A1	ATP6V0A1	0.176
ACP2	ACP2	0.175
ZNF74	ZNF74	0.175
CNOT4	CNOT4	0.174
MOCS2	MOCS2	0.173
SLX4	SLX4	0.173
ABCD4	ABCD4	0.173
ZNF92	ZNF92	0.173
TERF2IP	TERF2IP	0.173
ZNF598	ZNF598	0.172
CTDP1	CTDP1	0.172
WWC3	WWC3	0.172
TMEM104	TMEM104	0.172
TMEM231	TMEM231	0.172
NXF1	NXF1	0.172
SIM2	SIM2	0.171
UBE2J1	UBE2J1	0.171
ZBTB6	ZBTB6	0.17
MUM1	MUM1	0.17
SMG8	SMG8	0.17
ATG2A	ATG2A	0.169
ZNF451	ZNF451	0.169
MYO1B	MYO1B	0.169
WIPF1	WIPF1	0.169
LRP4	LRP4	0.168
CHD4	CHD4	0.168
IL27RA	IL27RA	0.168
SEC24A	SEC24A	0.168
CCDC88C	CCDC88C	0.168
FBXO42	FBXO42	0.168
IRS2	IRS2	0.168
SRP68	SRP68	0.167
RGS3	RGS3	0.167
FANCD2	FANCD2	0.167
KLHL14	KLHL14	0.166
SIL1	SIL1	0.166
RBM28	RBM28	0.166
ALKBH1	ALKBH1	0.165
PCSK7	PCSK7	0.165
FANCG	FANCG	0.165
SACM1L	SACM1L	0.165
SEMA3C	SEMA3C	0.164
DSCC1	DSCC1	0.164
KLC1	KLC1	0.164
NOC3L	NOC3L	0.164
URB2	URB2	0.163
RNF113A	RNF113A	0.163
GLMN	GLMN	0.163
CAMTA2	CAMTA2	0.163
ZNF622	ZNF622	0.162
RNF149	RNF149	0.162
PSMD12	PSMD12	0.162
NUS1	NUS1	0.162
SFPQ	SFPQ	0.162
CHERP	CHERP	0.162
CELSR3	CELSR3	0.162
GDAP1	GDAP1	0.161
TERF2	TERF2	0.161
CWC22	CWC22	0.16
LATS2	LATS2	0.16
TET3	TET3	0.16
PRRC2B	PRRC2B	0.16
MINK1	MINK1	0.16
TAF1D	TAF1D	0.16
ZMYND8	ZMYND8	0.159
PFAS	PFAS	0.159
ABI2	ABI2	0.159
PDLIM5	PDLIM5	0.159
AHDC1	AHDC1	0.157
UGGT1	UGGT1	0.156
DNAJA1	DNAJA1	0.156
RINT1	RINT1	0.156
FAM96B	FAM96B	0.156
RUNX1	RUNX1	0.155
USP15	USP15	0.155
FAM104A	FAM104A	0.155
APPL1	APPL1	0.155
SLC23A2	SLC23A2	0.155
AREL1	AREL1	0.155
EIF5B	EIF5B	0.154
PI4K2A	PI4K2A	0.154
SERAC1	SERAC1	0.154
MCL1	MCL1	0.153
ZC3H13	ZC3H13	0.153
FUS	FUS	0.152
LCLAT1	LCLAT1	0.152
NFE2L1	NFE2L1	0.152
GPAM	GPAM	0.151
NOTCH2	NOTCH2	0.151
SLC12A7	SLC12A7	0.151
CASP3	CASP3	0.151
BAZ2B	BAZ2B	0.15
LIMA1	LIMA1	0.15
AJUBA	AJUBA	0.15
TIMP2	TIMP2	0.15
AKAP8L	AKAP8L	0.149
RRP12	RRP12	0.149
GLS	GLS	0.149
EZH1	EZH1	0.148
DNAJB6	DNAJB6	0.148
TRMT11	TRMT11	0.147
U2AF1	U2AF1/U2AF1L5	0.147
KPNA1	KPNA1	0.146
STAT1	STAT1	0.146
REL	REL	0.146
YTHDF1	YTHDF1	0.146
NUMB	NUMB	0.146
KPNA2	KPNA2	0.145
PLK1	PLK1	0.145
MAP7D2	MAP7D2	0.145
MAPKAPK2	MAPKAPK2	0.144
FNBP1L	FNBP1L	0.144
ABHD17C	ABHD17C	0.144
SFXN1	SFXN1	0.143
SMARCAL1	SMARCAL1	0.143
HSP90AB1	HSP90AB1	0.142
EOGT	EOGT	0.142
CHMP6	CHMP6	0.142
ZC3H3	ZC3H3	0.141
TRMT5	TRMT5	0.141
COG5	COG5	0.141
PDZD11	PDZD11	0.141
ARHGAP12	ARHGAP12	0.141
LMAN1	LMAN1	0.14
IQCB1	IQCB1	0.14
DDX49	DDX49	0.14
SENP2	SENP2	0.14
CLASP2	CLASP2	0.14
ARHGAP39	ARHGAP39	0.14
ADAM17	ADAM17	0.14
CYR61	CYR61	0.139
PANK4	PANK4	0.139
RITA1	RITA1	0.138
DOLPP1	DOLPP1	0.138
SPG20	SPART	0.138
DAXX	DAXX	0.138
SLAIN2	SLAIN2	0.138
GNE	GNE	0.137
CAMLG	CAMLG	0.137
KIAA0101	PCLAF	0.137
AHR	AHR	0.137
ZNF142	ZNF142	0.137
PITRM1	PITRM1	0.137
CSNK2A1	CSNK2A1	0.136
RPAP1	RPAP1	0.136
BAG4	BAG4	0.136
KIFAP3	KIFAP3	0.136
MCM10	MCM10	0.136
NCOA5	NCOA5	0.135
RBM42	RBM42	0.135
ENAH	ENAH	0.134
TEX10	TEX10	0.134
KLHL2	KLHL2	0.134
CCDC50	CCDC50	0.134
PSMD3	PSMD3	0.133
FTO	FTO	0.133
SEC61A1	SEC61A1	0.133
DDX56	DDX56	0.132
GPATCH4	GPATCH4	0.132
DLG1	DLG1	0.132
FBXO18	FBXO18	0.132
DCTD	DCTD	0.132
RNF111	RNF111	0.132
MAGED2	MAGED2	0.131
H2AFY	H2AFY	0.131
LRCH3	LRCH3	0.131
NOP56	NOP56	0.131
PAM	PAM	0.131
ASUN	INTS13	0.131
PVRL2	NECTIN2	0.131
RSPRY1	RSPRY1	0.13
CASD1	CASD1	0.13
PATZ1	PATZ1	0.13
DDX23	DDX23	0.129
TRIM4	TRIM4	0.129
KDM5C	KDM5C	0.128
MAP2K1	MAP2K1	0.128
SPTSSA	SPTSSA	0.128
PTPN11	PTPN11	0.128
KIAA0355	KIAA0355	0.127
STAG2	STAG2	0.127
TECPR2	TECPR2	0.126
NFATC3	NFATC3	0.126
ADGRG6	ADGRG6	0.126
SLC25A44	SLC25A44	0.126
PEX19	PEX19	0.125
E2F3	E2F3	0.125
GNA13	GNA13	0.125
CRBN	CRBN	0.125
TMX1	TMX1	0.125
TGS1	TGS1	0.125
NOP16	NOP16	0.125
PRPF4	PRPF4	0.124
RRBP1	RRBP1	0.124
WDR13	WDR13	0.124
RAD54L2	RAD54L2	0.124
ADPGK	ADPGK	0.124
HIGD1A	HIGD1A	0.124
DPH2	DPH2	0.123
FKBP5	FKBP5	0.123
CDON	CDON	0.123
NRDE2	NRDE2	0.123
RBM6	RBM6	0.123
OSBP	OSBP	0.123
ATAD2B	ATAD2B	0.122
BMS1	BMS1	0.122
PRKD2	PRKD2	0.122
DDR1	DDR1	0.122
REXO2	REXO2	0.121
WWP2	WWP2	0.12
HAX1	HAX1	0.12
UCHL5	UCHL5	0.12
HSPB1	HSPB1	0.12
HOOK3	HOOK3	0.12
CTNNBL1	CTNNBL1	0.12
CRTAP	CRTAP	0.12
TAF6	TAF6	0.119
C17orf75	C17orf75	0.119
SGCE	SGCE	0.119
SETX	SETX	0.119
DMXL2	DMXL2	0.118
ARHGAP35	ARHGAP35	0.118
SOCS5	SOCS5	0.118
ADAM10	ADAM10	0.118
PWWP2B	PWWP2B	0.117
REV1	REV1	0.117
ATP11B	ATP11B	0.117
GGCX	GGCX	0.117
CCNT1	CCNT1	0.116
GON4L	GON4L	0.116
PLAGL2	PLAGL2	0.116
CLEC16A	CLEC16A	0.116
ASH2L	ASH2L	0.116
EXOSC9	EXOSC9	0.116
WDR77	WDR77	0.115
POC5	POC5	0.115
CHEK2	CHEK2	0.115
FANCM	FANCM	0.115
SYMPK	SYMPK	0.114
SGMS1	SGMS1	0.114
PSMD11	PSMD11	0.114
TRIM27	TRIM27	0.114
VEZF1	VEZF1	0.113
LARP4	LARP4	0.113
MED20	MED20	0.113
CLIC4	CLIC4	0.112
FAM49B	FAM49B	0.112
PPP1R13B	PPP1R13B	0.112
CRY1	CRY1	0.11
ZC3H4	ZC3H4	0.11
DHX8	DHX8	0.109
BAG6	BAG6	0.109
CTNNB1	CTNNB1	0.109
NFRKB	NFRKB	0.109
MESDC2	MESD	0.109
RNF103	RNF103	0.109
DGKZ	DGKZ	0.109
PPP2R2A	PPP2R2A	0.108
ABCB8	ABCB8	0.108
NAGK	NAGK	0.108
ACADVL	ACADVL	0.108
PSEN1	PSEN1	0.108
ELAVL1	ELAVL1	0.108
FUT11	FUT11	0.107
KLHDC3	KLHDC3	0.107
UXS1	UXS1	0.107
JOSD1	JOSD1	0.107
RAE1	RAE1	0.107
ZNF664	ZNF664	0.106
HIF1A	HIF1A	0.106
CLK1	CLK1	0.106
RBCK1	RBCK1	0.106
SVIL	SVIL	0.106
CHRNA5	CHRNA5	0.106
RAD18	RAD18	0.106
MICAL3	MICAL3	0.106
FERMT2	FERMT2	0.106
FAF1	FAF1	0.106
WASF1	WASF1	0.106
SLC19A2	SLC19A2	0.106
CLPB	CLPB	0.105
PDIA3	PDIA3	0.105
TRPC1	TRPC1	0.105
AURKB	AURKB	0.105
TOR1B	TOR1B	0.104
TTI1	TTI1	0.104
ARHGEF17	ARHGEF17	0.104
UBXN2B	UBXN2B	0.104
MAN2A2	MAN2A2	0.104
FOXRED1	FOXRED1	0.104
ALDH18A1	ALDH18A1	0.103
TAF1B	TAF1B	0.103
BECN1	BECN1	0.102
E2F4	E2F4	0.102
DDX5	DDX5	0.102
LRBA	LRBA	0.102
RPRD1A	RPRD1A	0.101
RFWD2	RFWD2	0.101
GTPBP4	GTPBP4	0.101
WBP11	WBP11	0.101
NUP205	NUP205	0.1
RALGAPA2	RALGAPA2	0.1
FEM1A	FEM1A	0.1
TERF1	TERF1	0.1
TYW1	TYW1	0.1
C1orf27	C1orf27	0.099
PA2G4	PA2G4	0.099
RHOC	RHOC	0.099
DENND4B	DENND4B	0.099
MAP4K5	MAP4K5	0.098
ZDHHC17	ZDHHC17	0.098
SON	SON	0.097
NF1	NF1	0.097
SSBP1	SSBP1	0.097
RBM19	RBM19	0.097
TGFBR2	TGFBR2	0.097
EIF2B1	EIF2B1	0.097
APAF1	APAF1	0.097
DEPDC1B	DEPDC1B	0.097
ERLEC1	ERLEC1	0.097
COL18A1	COL18A1	0.096
COPE	COPE	0.096
EPHA2	EPHA2	0.095
ABI1	ABI1	0.095
TMEM30A	TMEM30A	0.095
CUL2	CUL2	0.095
USP9X	USP9X	0.094
RAF1	RAF1	0.094
ILF3	ILF3	0.094
ACTR3	ACTR3	0.094
CD276	CD276	0.094
RIOK2	RIOK2	0.094
OCLN	OCLN	0.094
GLCCI1	GLCCI1	0.093
DNAJC7	DNAJC7	0.093
CALD1	CALD1	0.092
SORT1	SORT1	0.092
ACBD3	ACBD3	0.092
NFKBIB	NFKBIB	0.092
CCDC82	CCDC82	0.091
TOP1MT	TOP1MT	0.091
CASP2	CASP2	0.091
SEMA4C	SEMA4C	0.091
BAG1	BAG1	0.091
MYOF	MYOF	0.091
AP3S1	AP3S1	0.09
KIF1B	KIF1B	0.09
BTRC	BTRC	0.089
EIF2AK4	EIF2AK4	0.089
NUP50	NUP50	0.089
LATS1	LATS1	0.088
SETD5	SETD5	0.088
SORBS1	SORBS1	0.088
SERPINH1	SERPINH1	0.086
UBAP1	UBAP1	0.086
GNL3	GNL3	0.086
AUP1	AUP1	0.086
CEBPZ	CEBPZ	0.086
SBF1	SBF1	0.085
PPME1	PPME1	0.085
WWTR1	WWTR1	0.085
SEC24C	SEC24C	0.085
STK39	STK39	0.084
SRI	SRI	0.084
SRF	SRF	0.084
ANKRD13C	ANKRD13C	0.083
FUCA2	FUCA2	0.083
OGFOD3	OGFOD3	0.083
EDRF1	EDRF1	0.083
UGP2	UGP2	0.083
GHITM	GHITM	0.082
USP7	USP7	0.082
SEC24B	SEC24B	0.082
GBA	GBA	0.081
MATR3	MATR3	0.081
ATRN	ATRN	0.08
TCP1	TCP1	0.079
DHX16	DHX16	0.079
TNKS2	TNKS2	0.078
SNRNP200	SNRNP200	0.078
NAT10	NAT10	0.078
NCOA6	NCOA6	0.077
CDS2	CDS2	0.077
TCERG1	TCERG1	0.077
EIF4A2	EIF4A2	0.076
CTCF	CTCF	0.076
LAPTM4A	LAPTM4A	0.075
CNPY3	CNPY3	0.075
ZMIZ2	ZMIZ2	0.075
SRP54	SRP54	0.075
DHX15	DHX15	0.074
PSMF1	PSMF1	0.074
DDX24	DDX24	0.073
CUX1	CUX1	0.073
WASL	WASL	0.072
YLPM1	YLPM1	0.072
YME1L1	YME1L1	0.071
GBF1	GBF1	0.071
VPS41	VPS41	0.071
MMGT1	MMGT1	0.071
SUDS3	SUDS3	0.07
RSL1D1	RSL1D1	0.069
DDX27	DDX27	0.069
CHUK	CHUK	0.069
TAF2	TAF2	0.069
UPF1	UPF1	0.068
COPA	COPA	0.068
SMG7	SMG7	0.068
UBQLN1	UBQLN1	0.067
DCTN4	DCTN4	0.067
CCT3	CCT3	0.066
NASP	NASP	0.063
PTPRF	PTPRF	0.063
EFTUD2	EFTUD2	0.061
MSH6	MSH6	-0.059
CS	CS	-0.061
GLUD1	GLUD1	-0.064
ITCH	ITCH	-0.066
ZFP36	ZFP36	-0.066
TPD52	TPD52	-0.067
H3F3B	H3F3A/H3F3B	-0.067
TYMS	TYMS	-0.068
MTOR	MTOR	-0.069
RERE	RERE	-0.07
GAS2L3	GAS2L3	-0.07
MYH10	MYH10	-0.07
SIN3A	SIN3A	-0.071
RAP1B	RAP1B	-0.071
TPD52L2	TPD52L2	-0.073
ALS2	ALS2	-0.073
XPO1	XPO1	-0.073
NDRG3	NDRG3	-0.073
EIF2AK1	EIF2AK1	-0.073
PHF3	PHF3	-0.074
RAB22A	RAB22A	-0.074
TXN	TXN	-0.074
PPP6R1	PPP6R1	-0.074
LAS1L	LAS1L	-0.074
OSBPL1A	OSBPL1A	-0.075
GTF2H1	GTF2H1	-0.075
ATP6AP1	ATP6AP1	-0.076
CDC27	CDC27	-0.076
SLC39A6	SLC39A6	-0.077
YWHAH	YWHAH	-0.077
MAP3K11	MAP3K11	-0.078
CKAP5	CKAP5	-0.078
PBRM1	PBRM1	-0.078
NAP1L4	NAP1L4	-0.078
CUL4A	CUL4A	-0.079
SCAMP3	SCAMP3	-0.079
CHEK1	CHEK1	-0.079
ATAD2	ATAD2	-0.079
BROX	BROX	-0.079
BTF3	BTF3	-0.079
CAST	CAST	-0.08
ZNF281	ZNF281	-0.08
RNF14	RNF14	-0.08
DNAJC21	DNAJC21	-0.081
CLCN7	CLCN7	-0.081
PCYOX1	PCYOX1	-0.081
EMD	EMD	-0.081
ECT2	ECT2	-0.082
DZIP3	DZIP3	-0.083
CDK4	CDK4	-0.083
ZSWIM8	ZSWIM8	-0.083
SH3PXD2B	SH3PXD2B	-0.083
TNPO1	TNPO1	-0.083
RPL22	RPL22	-0.084
CNDP2	CNDP2	-0.084
DLD	DLD	-0.084
CAPZB	CAPZB	-0.085
CDH2	CDH2	-0.085
VARS	VARS	-0.085
SLC35B2	SLC35B2	-0.085
CTBP1	CTBP1	-0.085
UHRF1BP1L	UHRF1BP1L	-0.086
FLOT1	FLOT1	-0.086
SCRIB	SCRIB	-0.086
WSB1	WSB1	-0.087
UBE2G1	UBE2G1	-0.087
TP53BP1	TP53BP1	-0.087
PHKA2	PHKA2	-0.087
RNASEH2A	RNASEH2A	-0.087
TK1	TK1	-0.088
SUN2	SUN2	-0.088
MADD	MADD	-0.088
ZNF354A	ZNF354A	-0.088
USP48	USP48	-0.088
COX4I1	COX4I1	-0.089
GSN	GSN	-0.089
SOGA1	SOGA1	-0.09
PUM2	PUM2	-0.09
ERC1	ERC1	-0.09
SBF2	SBF2	-0.09
ANP32E	ANP32E	-0.09
UCP2	UCP2	-0.09
SMC1A	SMC1A	-0.09
SNX7	SNX7	-0.091
TOLLIP	TOLLIP	-0.091
MAEA	MAEA	-0.091
CDK5RAP3	CDK5RAP3	-0.091
USP32	USP32	-0.092
GALNT11	GALNT11	-0.093
R3HDM2	R3HDM2	-0.093
HNRNPUL1	HNRNPUL1	-0.094
KIAA1551	KIAA1551	-0.094
FLNC	FLNC	-0.094
MRE11A	MRE11	-0.095
GNAS	GNAS	-0.095
PFDN6	PFDN6	-0.096
STMN1	STMN1	-0.096
BRCA1	BRCA1	-0.096
DDHD2	DDHD2	-0.096
TRIM33	TRIM33	-0.096
L1CAM	L1CAM	-0.096
PEA15	PEA15	-0.096
SERF2	SERF2	-0.096
VARS2	VARS2	-0.097
UBXN7	UBXN7	-0.097
RAD54B	RAD54B	-0.097
WDHD1	WDHD1	-0.097
NUSAP1	NUSAP1	-0.097
NCOR1	NCOR1	-0.098
CDC42BPB	CDC42BPB	-0.098
NIF3L1	NIF3L1	-0.098
MLH1	MLH1	-0.098
SMC4	SMC4	-0.099
MCM5	MCM5	-0.099
HTRA1	HTRA1	-0.099
TMEM41B	TMEM41B	-0.099
NDE1	NDE1	-0.099
CSTF2T	CSTF2T	-0.1
ATN1	ATN1	-0.1
RREB1	RREB1	-0.1
HK1	HK1	-0.1
KIF23	KIF23	-0.1
USP25	USP25	-0.101
GLT8D1	GLT8D1	-0.102
PAK4	PAK4	-0.102
CAPN2	CAPN2	-0.102
STOM	STOM	-0.102
CELSR1	CELSR1	-0.103
SGCB	SGCB	-0.103
GSTO1	GSTO1	-0.104
LARP1	LARP1	-0.104
MDM2	MDM2	-0.104
KDM2B	KDM2B	-0.104
NCAPG2	NCAPG2	-0.104
MEGF8	MEGF8	-0.105
ZCCHC11	ZCCHC11	-0.105
FER	FER	-0.105
ZNF417	ZNF417/ZNF587	-0.105
PRC1	PRC1	-0.106
AP3B1	AP3B1	-0.106
CDK5RAP2	CDK5RAP2	-0.106
TNRC6B	TNRC6B	-0.106
CBX3	CBX3	-0.106
SRC	SRC	-0.106
TRIM59	TRIM59	-0.106
MCCC2	MCCC2	-0.106
CNOT1	CNOT1	-0.106
ACVR1B	ACVR1B	-0.106
ANKRD12	ANKRD12	-0.106
SOD1	SOD1	-0.106
HP1BP3	HP1BP3	-0.107
BRD8	BRD8	-0.107
PDE3B	PDE3B	-0.107
NINL	NINL	-0.107
SLC25A40	SLC25A40	-0.108
UBE2C	UBE2C	-0.108
GATA4	GATA4	-0.108
ANAPC13	ANAPC13	-0.108
ZNF780B	ZNF780B	-0.108
PRPS1	PRPS1	-0.108
FGFR1OP	FGFR1OP	-0.108
MYBL2	MYBL2	-0.109
NACC1	NACC1	-0.109
XPOT	XPOT	-0.109
RAD51AP1	RAD51AP1	-0.109
AKR7A2	AKR7A2	-0.109
NDUFV2	NDUFV2	-0.109
PKM	PKM	-0.11
GALNT2	GALNT2	-0.111
VPS13D	VPS13D	-0.111
AKT2	AKT2	-0.111
KIF1C	KIF1C	-0.112
SWAP70	SWAP70	-0.112
DHTKD1	DHTKD1	-0.113
KLF6	KLF6	-0.113
TCEAL4	TCEAL4	-0.113
SHMT2	SHMT2	-0.113
PACS2	PACS2	-0.113
SMCR8	SMCR8	-0.114
TOP2A	TOP2A	-0.114
MBD4	MBD4	-0.114
PPP3CA	PPP3CA	-0.114
CTDSP2	CTDSP2	-0.114
INTS2	INTS2	-0.114
TRPM7	TRPM7	-0.115
EEF1D	EEF1D	-0.115
LZTR1	LZTR1	-0.115
CLTC	CLTC	-0.115
XRCC3	XRCC3	-0.115
HDAC6	HDAC6	-0.115
DDX39A	DDX39A	-0.116
DNMT3A	DNMT3A	-0.116
RGL2	RGL2	-0.116
SMG1	SMG1	-0.116
ASF1B	ASF1B	-0.116
DDX59	DDX59	-0.116
TBC1D2B	TBC1D2B	-0.117
ARHGEF10	ARHGEF10	-0.117
RPS6KB1	RPS6KB1	-0.117
ATF2	ATF2	-0.117
INCENP	INCENP	-0.117
GOLGB1	GOLGB1	-0.117
LETMD1	LETMD1	-0.117
TGFBR1	TGFBR1	-0.117
FKBP10	FKBP10	-0.117
MAP4	MAP4	-0.118
STAT6	STAT6	-0.118
BCL10	BCL10	-0.118
CNTROB	CNTROB	-0.118
RHOT2	RHOT2	-0.119
UBE4B	UBE4B	-0.119
CSPP1	CSPP1	-0.119
FABP5	FABP5	-0.119
BCL7C	BCL7C	-0.119
KAT6B	KAT6B	-0.12
ETFB	ETFB	-0.12
CDK2AP2	CDK2AP2	-0.12
TAF4	TAF4	-0.121
LRP1	LRP1	-0.121
NUMA1	NUMA1	-0.121
POLE	POLE	-0.121
C5orf42	C5orf42	-0.121
CEP128	CEP128	-0.121
BDP1	BDP1	-0.122
SHB	SHB	-0.122
CST3	CST3	-0.122
MYC	MYC	-0.122
EPM2AIP1	EPM2AIP1	-0.122
PFN1	PFN1	-0.122
ODF2L	ODF2L	-0.123
ZCCHC8	ZCCHC8	-0.123
PPFIA1	PPFIA1	-0.123
AKT1	AKT1	-0.123
RAD54L	RAD54L	-0.123
HTATIP2	HTATIP2	-0.124
BSG	BSG	-0.124
HDAC1	HDAC1	-0.124
GBE1	GBE1	-0.125
CTTN	CTTN	-0.125
EFCAB14	EFCAB14	-0.125
CUTA	CUTA	-0.125
ITPR1	ITPR1	-0.126
ARHGEF12	ARHGEF12	-0.126
TUBG1	TUBG1	-0.127
ADAM15	ADAM15	-0.127
CDK1	CDK1	-0.127
ARMC9	ARMC9	-0.127
PIKFYVE	PIKFYVE	-0.127
HADHA	HADHA	-0.128
ARRB2	ARRB2	-0.128
CNNM3	CNNM3	-0.128
RABGAP1L	RABGAP1L	-0.128
GLB1L2	GLB1L2	-0.128
CHKA	CHKA	-0.128
UQCRB	UQCRB	-0.128
EXOC1	EXOC1	-0.129
RGS12	RGS12	-0.129
ATPIF1	ATPIF1	-0.129
PGM1	PGM1	-0.13
PLXNB1	PLXNB1	-0.13
HELLS	HELLS	-0.13
ESX1	ESX1	-0.13
MICALL2	MICALL2	-0.13
MBOAT7	MBOAT7	-0.13
AMFR	AMFR	-0.13
GAA	GAA	-0.131
MAD1L1	MAD1L1	-0.131
APIP	APIP	-0.132
H2AFZ	H2AFZ	-0.132
ARPC1B	ARPC1B	-0.132
YWHAQ	YWHAQ	-0.132
TLDC1	TLDC1	-0.133
MLF1	MLF1	-0.133
USP19	USP19	-0.133
BCAR1	BCAR1	-0.133
ULK3	ULK3	-0.133
TUBA1A	TUBA1A	-0.133
TBL1X	TBL1X	-0.134
DIP2C	DIP2C	-0.134
KIAA1715	LNPK	-0.134
CCNB1	CCNB1	-0.134
BRIP1	BRIP1	-0.135
ABCD3	ABCD3	-0.135
MICAL1	MICAL1	-0.135
ESPL1	ESPL1	-0.135
BBS10	BBS10	-0.135
SPAG5	SPAG5	-0.136
ABL1	ABL1	-0.136
FBLN1	FBLN1	-0.137
CPEB4	CPEB4	-0.138
CEP85	CEP85	-0.138
SMYD2	SMYD2	-0.138
ATP2C1	ATP2C1	-0.138
NPHP4	NPHP4	-0.139
LRP3	LRP3	-0.139
TTC38	TTC38	-0.139
SP3	SP3	-0.14
PGAP2	PGAP2	-0.14
AKAP11	AKAP11	-0.14
MPHOSPH9	MPHOSPH9	-0.141
TUBD1	TUBD1	-0.142
TMEM97	TMEM97	-0.142
LRP8	LRP8	-0.142
TBCK	TBCK	-0.143
PSIP1	PSIP1	-0.143
NAPEPLD	NAPEPLD	-0.144
TCTN2	TCTN2	-0.144
SPAG9	SPAG9	-0.144
REV3L	REV3L	-0.145
MFHAS1	MFHAS1	-0.145
MARVELD1	MARVELD1	-0.145
STX2	STX2	-0.146
MTA1	MTA1	-0.146
ADK	ADK	-0.147
ZNF551	ZNF551	-0.147
ENG	ENG	-0.147
PGAM1	PGAM1	-0.147
UBAP2	UBAP2	-0.148
MAP2K2	MAP2K2	-0.148
TPM2	TPM2	-0.148
CAD	CAD	-0.149
CMTM4	CMTM4	-0.149
WDR1	WDR1	-0.149
RECQL5	RECQL5	-0.15
MKL2	MKL2	-0.15
PDCD6	PDCD6	-0.15
FAM92A1	FAM92A	-0.15
CNTRL	CNTRL	-0.151
IGF2R	IGF2R	-0.151
KIF14	KIF14	-0.151
LACTB2	LACTB2	-0.152
ALDH1B1	ALDH1B1	-0.152
OPHN1	OPHN1	-0.152
TNKS1BP1	TNKS1BP1	-0.153
TMEM144	TMEM144	-0.153
H2AFX	H2AFX	-0.154
SLC26A11	SLC26A11	-0.154
ZNF749	ZNF749	-0.154
NAMPT	NAMPT	-0.154
HERC2	HERC2	-0.154
THRAP3	THRAP3	-0.154
LRPPRC	LRPPRC	-0.154
ERBB2	ERBB2	-0.155
JAG2	JAG2	-0.155
BCAR3	BCAR3	-0.155
RECQL4	RECQL4	-0.155
POLI	POLI	-0.155
GNB4	GNB4	-0.156
TNRC6A	TNRC6A	-0.156
DYNC2H1	DYNC2H1	-0.156
CDK7	CDK7	-0.157
SPTLC2	SPTLC2	-0.157
FRYL	FRYL	-0.157
KDM4B	KDM4B	-0.157
SPTBN1	SPTBN1	-0.158
SFI1	SFI1	-0.158
LGALS3BP	LGALS3BP	-0.158
CEP290	CEP290	-0.158
KIAA0232	KIAA0232	-0.159
LRSAM1	LRSAM1	-0.159
PLXND1	PLXND1	-0.159
CDC25B	CDC25B	-0.159
ZDHHC12	ZDHHC12	-0.16
ZNF252P	ZNF252P	-0.16
PLOD2	PLOD2	-0.16
PTCH1	PTCH1	-0.161
RNPEPL1	RNPEPL1	-0.161
HOXB3	HOXB3	-0.161
POLR1E	POLR1E	-0.162
BBS4	BBS4	-0.162
SNAPC3	SNAPC3	-0.162
UNKL	UNKL	-0.163
MYD88	MYD88	-0.163
NCOA2	NCOA2	-0.163
PKD1	PKD1	-0.164
PXMP4	PXMP4	-0.164
MTHFR	MTHFR	-0.164
CSE1L	CSE1L	-0.164
FAM214B	FAM214B	-0.164
TMBIM4	TMBIM4	-0.165
GPRASP1	GPRASP1	-0.165
ZNF236	ZNF236	-0.166
TSPO	TSPO	-0.166
MAN2B1	MAN2B1	-0.166
RALGDS	RALGDS	-0.166
CUL7	CUL7	-0.167
SLC10A3	SLC10A3	-0.167
AGBL5	AGBL5	-0.167
PIAS3	PIAS3	-0.168
FAM120C	FAM120C	-0.169
TBCD	TBCD	-0.169
HMGA1	HMGA1	-0.169
LDLR	LDLR	-0.169
CCNG1	CCNG1	-0.169
NEK8	NEK8	-0.169
DNMT1	DNMT1	-0.169
TMEM80	TMEM80	-0.17
NOD1	NOD1	-0.17
MTCH2	MTCH2	-0.17
TRIM25	TRIM25	-0.171
ZFHX4	ZFHX4	-0.171
ATP8B2	ATP8B2	-0.171
IL17RB	IL17RB	-0.171
TULP4	TULP4	-0.172
SCAND1	SCAND1	-0.173
PRR12	PRR12	-0.173
EGLN1	EGLN1	-0.173
CTSD	CTSD	-0.173
ARID4B	ARID4B	-0.174
GIPC1	GIPC1	-0.174
ZNF665	ZNF665	-0.174
MDN1	MDN1	-0.176
ATG16L1	ATG16L1	-0.176
PCM1	PCM1	-0.176
ATM	ATM	-0.176
ZSWIM1	ZSWIM1	-0.176
ITSN1	ITSN1	-0.177
LAMB2	LAMB2	-0.177
BLVRA	BLVRA	-0.178
DDX58	DDX58	-0.178
ABCA2	ABCA2	-0.179
CRIPAK	CRIPAK	-0.179
KIAA1211	KIAA1211	-0.179
ANKRD11	ANKRD11	-0.181
CXADR	CXADR	-0.181
PAPSS2	PAPSS2	-0.181
HIBADH	HIBADH	-0.182
FNIP2	FNIP2	-0.183
PALD1	PALD1	-0.183
TTC37	TTC37	-0.183
CEP89	CEP89	-0.184
CDAN1	CDAN1	-0.184
RB1	RB1	-0.184
IGF1R	IGF1R	-0.184
CD59	CD59	-0.184
KLHL36	KLHL36	-0.184
KLF11	KLF11	-0.185
BCORL1	BCORL1	-0.185
PLCG1	PLCG1	-0.185
EEF1A2	EEF1A2	-0.185
C21orf33	C21orf33/LOC102724023	-0.186
RAB11FIP5	RAB11FIP5	-0.186
AAK1	AAK1	-0.187
UBC	UBC	-0.187
EPRS	EPRS	-0.187
ATRX	ATRX	-0.187
GRB10	GRB10	-0.188
CORO1B	CORO1B	-0.189
TMEM65	TMEM65	-0.189
CDK19	CDK19	-0.189
GSTP1	GSTP1	-0.19
CCDC125	CCDC125	-0.191
PRKDC	PRKDC	-0.191
ZNF362	ZNF362	-0.192
UHRF1	UHRF1	-0.192
CYP20A1	CYP20A1	-0.192
ACAA1	ACAA1	-0.193
PARP4	PARP4	-0.193
ELOVL1	ELOVL1	-0.193
EEA1	EEA1	-0.193
HIVEP1	HIVEP1	-0.193
PKN1	PKN1	-0.194
PYCRL	PYCR3	-0.194
TRAF7	TRAF7	-0.195
ACTG1	ACTG1	-0.195
DIXDC1	DIXDC1	-0.195
UNC5C	UNC5C	-0.196
NPHP3	NPHP3	-0.196
UHRF1BP1	UHRF1BP1	-0.197
SIRT1	SIRT1	-0.197
KIAA0586	KIAA0586	-0.197
FAM13B	FAM13B	-0.197
NARS	NARS	-0.198
EHMT2	EHMT2	-0.198
HOXB2	HOXB2	-0.198
SLC4A3	SLC4A3	-0.198
GLDC	GLDC	-0.199
CBX4	CBX4	-0.199
EML2	EML2	-0.2
ATXN2	ATXN2	-0.2
IER3	IER3	-0.2
TUBB	TUBB	-0.201
LPP	LPP	-0.201
SLC16A13	SLC16A13	-0.201
IDH1	IDH1	-0.202
PIK3R1	PIK3R1	-0.202
ZBED6	ZBED6	-0.203
DOPEY2	DOPEY2	-0.203
ZC3HAV1L	ZC3HAV1L	-0.203
DTNB	DTNB	-0.204
NFE2L2	NFE2L2	-0.205
TARBP1	TARBP1	-0.205
MAN2B2	MAN2B2	-0.205
SIPA1	SIPA1	-0.206
LONP1	LONP1	-0.206
CNNM1	CNNM1	-0.206
MBD6	MBD6	-0.207
LNPEP	LNPEP	-0.207
TBC1D8B	TBC1D8B	-0.207
PFKFB3	PFKFB3	-0.208
DNAJC4	DNAJC4	-0.208
LRRC1	LRRC1	-0.208
TSEN2	TSEN2	-0.208
HLTF	HLTF	-0.208
LGALS1	LGALS1	-0.209
SUGP2	SUGP2	-0.209
ATL3	ATL3	-0.21
GNAL	GNAL	-0.21
CENPE	CENPE	-0.211
PGAP3	PGAP3	-0.211
SPG11	SPG11	-0.211
ACAA2	ACAA2	-0.211
LRP5	LRP5	-0.212
TM7SF2	TM7SF2	-0.212
CBFB	CBFB	-0.212
HIPK2	HIPK2	-0.213
ITM2C	ITM2C	-0.213
WDR19	WDR19	-0.213
ZNF33B	ZNF33B	-0.213
RRM2	RRM2	-0.214
CCP110	CCP110	-0.214
NFATC1	NFATC1	-0.214
SKI	SKI	-0.214
QKI	QKI	-0.216
OSBPL9	OSBPL9	-0.217
E2F1	E2F1	-0.217
ZMAT1	ZMAT1	-0.217
ANK2	ANK2	-0.217
TRIP10	TRIP10	-0.217
PHLDB1	PHLDB1	-0.217
ABCD1	ABCD1	-0.217
KCNC3	KCNC3	-0.218
SEZ6L2	SEZ6L2	-0.218
HMGCS1	HMGCS1	-0.219
SETD1B	SETD1B	-0.219
EPCAM	EPCAM	-0.22
ZMYM3	ZMYM3	-0.22
EHBP1	EHBP1	-0.221
FZD2	FZD2	-0.221
ALDH16A1	ALDH16A1	-0.221
PPFIA3	PPFIA3	-0.221
UBXN11	UBXN11	-0.222
RTN4	RTN4	-0.222
PNRC1	PNRC1	-0.222
BAIAP2L1	BAIAP2L1	-0.223
MAGI2	MAGI2	-0.223
MAP1B	MAP1B	-0.223
C8orf82	C8orf82	-0.224
SAT2	SAT2	-0.224
DPCD	DPCD	-0.224
MYO9B	MYO9B	-0.224
SLC47A1	SLC47A1	-0.225
SHANK3	SHANK3	-0.225
SLC2A13	SLC2A13	-0.225
GIGYF1	GIGYF1	-0.225
SMO	SMO	-0.226
TBC1D8	TBC1D8	-0.226
FNBP1	FNBP1	-0.226
ATF7IP2	ATF7IP2	-0.226
PPFIBP2	PPFIBP2	-0.226
TES	TES	-0.226
SHMT1	SHMT1	-0.227
PGK1	PGK1	-0.227
HMGCR	HMGCR	-0.227
MAP3K12	MAP3K12	-0.228
HOXB5	HOXB5	-0.229
BCKDHB	BCKDHB	-0.229
ETNK2	ETNK2	-0.23
DIAPH2	DIAPH2	-0.23
NDUFAF3	NDUFAF3	-0.23
MAPK3	MAPK3	-0.231
SLC25A23	SLC25A23	-0.231
FSCN1	FSCN1	-0.233
SPIRE2	SPIRE2	-0.235
TGFB1	TGFB1	-0.235
LSS	LSS	-0.235
XPNPEP3	XPNPEP3	-0.236
PCNT	PCNT	-0.236
BMPR2	BMPR2	-0.236
MGAT4B	MGAT4B	-0.237
IGFBPL1	IGFBPL1	-0.238
JAK1	JAK1	-0.238
RAD17	RAD17	-0.238
DNMBP	DNMBP	-0.239
ZC3H7B	ZC3H7B	-0.239
ITGB1	ITGB1	-0.239
HEG1	HEG1	-0.239
GAMT	GAMT	-0.239
ZNF846	ZNF846	-0.24
NLGN2	NLGN2	-0.24
MYRF	MYRF	-0.24
LASP1	LASP1	-0.241
PACS1	PACS1	-0.241
CTSZ	CTSZ	-0.241
CYB5R2	CYB5R2	-0.242
NID1	NID1	-0.242
ETFDH	ETFDH	-0.242
TERT	TERT	-0.242
IGF2BP3	IGF2BP3	-0.243
ACADS	ACADS	-0.243
CAPN12	CAPN12	-0.244
CHD2	CHD2	-0.244
FTH1	FTH1	-0.244
CNN2	CNN2	-0.245
BAD	BAD	-0.245
NPHP1	NPHP1	-0.246
MUC1	MUC1	-0.248
PLXNB3	PLXNB3	-0.248
RAI1	RAI1	-0.248
ZNF436	ZNF436	-0.249
PALLD	PALLD	-0.25
KCNQ2	KCNQ2	-0.251
RRAS	RRAS	-0.252
KIAA0513	KIAA0513	-0.252
MMP14	MMP14	-0.252
KIF21A	KIF21A	-0.252
STX3	STX3	-0.253
PTTG1IP	PTTG1IP	-0.254
PIK3CD	PIK3CD	-0.255
TAPBP	TAPBP	-0.255
GALNT12	GALNT12	-0.255
MIF	MIF	-0.256
TRIM46	TRIM46	-0.256
PIK3CB	PIK3CB	-0.257
MORN1	MORN1	-0.257
SPG7	SPG7	-0.258
VHL	VHL	-0.258
WLS	WLS	-0.258
CAPRIN2	CAPRIN2	-0.259
NFIL3	NFIL3	-0.26
HOXB13	HOXB13	-0.261
ASAP1	ASAP1	-0.261
SPAG16	SPAG16	-0.261
PAOX	PAOX	-0.261
B3GALT4	B3GALT4	-0.262
FOXL2	FOXL2	-0.262
RPGRIP1L	RPGRIP1L	-0.262
NUDT14	NUDT14	-0.262
GLI1	GLI1	-0.263
NRP1	NRP1	-0.263
CTGF	CTGF	-0.263
STARD9	STARD9	-0.263
PMP22	PMP22	-0.263
KLF12	KLF12	-0.264
NEK2	NEK2	-0.264
ESRP1	ESRP1	-0.264
FNIP1	FNIP1	-0.264
GGPS1	GGPS1	-0.265
PTPRS	PTPRS	-0.265
SMAD3	SMAD3	-0.265
NEU1	NEU1	-0.265
BCL6	BCL6	-0.265
SOD2	SOD2	-0.265
RBM24	RBM24	-0.267
PNKP	PNKP	-0.267
TUBA1C	TUBA1C	-0.268
KCNK6	KCNK6	-0.268
CXXC4	CXXC4	-0.268
DCAF16	DCAF16	-0.269
EMP3	EMP3	-0.269
SLC35E2	SLC35E2	-0.269
FDPS	FDPS	-0.27
MAPK13	MAPK13	-0.271
AARS	AARS	-0.271
NSUN7	NSUN7	-0.271
TUBA4A	TUBA4A	-0.272
DPY19L1	DPY19L1	-0.272
ATPAF2	ATPAF2	-0.272
MTHFD2	MTHFD2	-0.273
PAX2	PAX2	-0.273
ATP2B4	ATP2B4	-0.273
TGFBI	TGFBI	-0.273
CBX2	CBX2	-0.274
NQO1	NQO1	-0.274
RANGAP1	RANGAP1	-0.274
NOL4L	NOL4L	-0.275
SP100	SP100	-0.276
CDCA7	CDCA7	-0.276
NFIA	NFIA	-0.276
F2R	F2R	-0.277
SQLE	SQLE	-0.277
LAMA5	LAMA5	-0.279
STK11	STK11	-0.281
CD47	CD47	-0.281
TNK2	TNK2	-0.281
KCNMA1	KCNMA1	-0.281
VCPIP1	VCPIP1	-0.282
SYNGAP1	SYNGAP1	-0.282
KATNAL1	KATNAL1	-0.282
RAB3D	RAB3D	-0.282
GALNT16	GALNT16	-0.282
RCBTB2	RCBTB2	-0.283
ALDH5A1	ALDH5A1	-0.283
PTK2	PTK2	-0.283
ZNF165	ZNF165	-0.283
TSHZ3	TSHZ3	-0.285
MAZ	MAZ	-0.286
SLC30A1	SLC30A1	-0.287
ZNF460	ZNF460	-0.287
PIK3C2B	PIK3C2B	-0.287
SYT17	SYT17	-0.287
PEX10	PEX10	-0.288
TNS3	TNS3	-0.29
HIST1H1C	HIST1H1C	-0.29
TNFSF12	TNFSF12	-0.291
CIT	CIT	-0.291
CCDC71L	CCDC71L	-0.294
FOXK1	FOXK1	-0.295
RAB31	RAB31	-0.295
PLEKHH3	PLEKHH3	-0.296
CCDC134	CCDC134	-0.297
UGDH	UGDH	-0.298
PDZD4	PDZD4	-0.299
LTBP1	LTBP1	-0.3
MCTP1	MCTP1	-0.301
RAPGEF1	RAPGEF1	-0.302
ENO1	ENO1	-0.302
ZFX	ZFX	-0.302
HERC4	HERC4	-0.303
FAM114A1	FAM114A1	-0.304
TMEM8B	TMEM8B	-0.305
CLIC1	CLIC1	-0.305
SMTN	SMTN	-0.305
ITGA5	ITGA5	-0.305
CTSC	CTSC	-0.306
TPI1	TPI1	-0.307
TUB	TUB	-0.308
BNIP3	BNIP3	-0.309
LIFR	LIFR	-0.313
MVD	MVD	-0.313
MED13L	MED13L	-0.314
ARFGEF3	ARFGEF3	-0.314
ZYX	ZYX	-0.315
SLC9A7	SLC9A7	-0.315
OSMR	OSMR	-0.317
OAS3	OAS3	-0.317
PMM1	PMM1	-0.318
MPND	MPND	-0.319
ZBTB4	ZBTB4	-0.321
PALM	PALM	-0.323
CD109	CD109	-0.325
ABR	ABR	-0.325
PKMYT1	PKMYT1	-0.326
SDC1	SDC1	-0.326
VIM	VIM	-0.327
GABBR2	GABBR2	-0.33
ANKDD1A	ANKDD1A	-0.33
PARP3	PARP3	-0.33
LRFN4	LRFN4	-0.331
KNDC1	KNDC1	-0.332
ZNF546	ZNF546	-0.333
INPPL1	INPPL1	-0.334
RARG	RARG	-0.334
HFE	HFE	-0.334
ABCC4	ABCC4	-0.335
CXCL16	CXCL16	-0.335
NHSL1	NHSL1	-0.335
TXNRD1	TXNRD1	-0.336
SLC4A2	SLC4A2	-0.336
SLC25A29	SLC25A29	-0.336
ACAD11	ACAD11	-0.337
EPB41L1	EPB41L1	-0.338
PSAT1	PSAT1	-0.338
IGSF8	IGSF8	-0.338
KIF17	KIF17	-0.339
KLHL15	KLHL15	-0.34
CDC42EP1	CDC42EP1	-0.34
CLTCL1	CLTCL1	-0.342
SPIN4	SPIN4	-0.342
ATG7	ATG7	-0.343
ABLIM1	ABLIM1	-0.343
DENND2D	DENND2D	-0.343
ANKZF1	ANKZF1	-0.344
EPS8	EPS8	-0.344
USP12	USP12	-0.345
COCH	COCH	-0.346
SKIL	SKIL	-0.346
HOXC6	HOXC6	-0.347
[truncated: 535 more rows]
